# Supplementary material for: Experimental and In Silico Comparative Study of Physicochemical Properties and Antimicrobial Activity of Carboxylate Ionic Liquids
Source: Molecules. 2024 Aug 2;29(15):3668. doi: 10.3390/molecules29153668 (PMC11314197; doi:10.3390/molecules29153668)
Supplement: Supplementary file 1 [file molecules-29-03668-s001.zip]

Archive with 1 entries (1 files):
- molecules-3128972-supplementary.pdf
